# Supplementary material for: Somatic Mutation Profiling in Premalignant Lesions of Vulvar Squamous Cell Carcinoma
Source: Int J Mol Sci. 2020 Jul 10;21(14):4880. doi: 10.3390/ijms21144880 (PMC7402303; doi:10.3390/ijms21144880)
Supplement: Supplementary file 1 [file ijms-21-04880-s001.zip]

Archive with 2 entries (2 files):
- Table S1_corrected.xlsx
- Table S2_corrected.xlsx
