# Supplementary material for: Somatic Mutation Profiling in Premalignant Lesions of Vulvar Squamous Cell Carcinoma
Source: Int J Mol Sci. 2020 Jul 10;21(14):4880. doi: 10.3390/ijms21144880 (PMC7402303; doi:10.3390/ijms21144880)
Supplement: Supplementary file 1 [file ijms-21-04880-s001.zip › Table S1_corrected.xlsx]

## Sheet: Arkusz1
Table S1. Pathogenic mutations and variants of uncertain significance detected by next generation sequencing in hrHPV(+) (n = 42) and hrHPV(−) (n=38) and samples where hrHPV genotyping results were inconclusive (n=7) in premalignant lesions and VSCC tumors.
TP53 truncating mutations are depicted in grey.
Sample Type	p16 IHC	p53 IHC	TP53 (AA)	TP53 (CDS)	Allele frequency (AF)	Coverage	Other genes (AA)	Other genes (CDS)	Allele frequency (AF)	Coverage	hrHPV	Sample No.	Sample origin
HSIL_solitary	positive	negative	TP53 (p.R181C), TP53 (p.S185N)	c.541C>T, c.554G>A	10%,10%	4203x, 3755x	BRAF (p.T599I), KRAS (p.G12D)	BRAF c.1796C>T, KRAS c.35G>A	10%, 11%	1624x, 2761x	16	121313	Kielce
HSIL_solitary	positive	negative	TP53 (p.A129V)	c.386C>T	0.15	2091x	FBXW7 (p.G451R) VUS, KIT (p.T570I), SMAD4 (p.P342F) VUS	FBXW7 c.1351G>A, KIT c.1709C>T, SMAD4 c.1024C>T	30%, 5%, 47%	1350x, 4100x, 1030x	inconclusive	230333	Kielce
HSIL_solitary	positive	negative	TP53 (p.A189V)	c.566C>T	0.28	962x	CDH1 (p.G354E) VUS, ATM (p.E1704K) VUS	CDH1 c.1061G>A, ATM c.5110G>A	51%, 49%	986x, 1126x	16	196626	Kielce
HSIL_solitary	positive	negative	TP53 (p.A161V)	c.482C>T	0.35	1120x	KRAS (p.G12D)	KRAS c.35G>A	0.05	1478x	16	182606	Kielce
HSIL_solitary	positive	negative	TP53 (p.G302R)	c.904G>A	0.12	1288x	KDR (p.G1308R)	KDR c.3922G>A	0.1	985x	16	143658	Kielce
HSIL_solitary	positive	negative	TP53 (p.Q165X)	c.493C>T	0.2	3599x	ND	ND			16	162013	Kielce
HSIL_solitary	positive	positive	TP53 (p.T155I)	c.464C>T	0.18	872x	ND	ND			33	182489	Kielce
HSIL_solitary	positive	negative	ND	ND			FGFR3 (p.R399H)	FGFR3 c.1196G>A	0.1	753x	16	253110	Kielce
HSIL_solitary	positive	negative	ND	ND			PIK3CA (p.H1047R)	PIK3CA c.3140A>G	0.24	3548x	16	255138	Kielce
HSIL_solitary	positive	negative	ND	ND			PIK3CA (p.H1047R)	PIK3CA c.3140A>G	0.35	3364x	16	159033	Kielce
HSIL_solitary	positive	positive	ND	ND			PIK3CA (p.E545K)	PIK3CA c.1633G>A	0.1	5582x	16	200057	Kielce
HSIL_solitary	positive	negative	ND	ND			FBXW7 (p.R479G)	FBXW7 c.1435C>G	0.12	5774x	45	167883	Kielce
HSIL_solitary	positive	positive	ND	ND			ND	ND			16	132121	Kielce
HSIL_solitary	positive	negative	ND	ND			ND	ND			16	170313	Kielce
HSIL_solitary	positive	negative	ND	ND			ND	ND			inconclusive	237645	Kielce
HSIL_solitary	positive	negative	ND	ND			ND	ND			16	244397	Kielce
HSIL_solitary	positive	negative	ND	ND			ND	ND			inconclusive	195749	Kielce
HSIL_solitary	positive	negative	ND	ND			ND	ND			16	251602	Kielce
HSIL_solitary	positive	negative	ND	ND			ND	ND			inconclusive	129574	Kielce
HSIL_solitary	positive	negative	ND	ND			ND	ND			16	163796	Kielce
HSIL_solitary	positive	negative	ND	ND			ND	ND			16	246316	Kielce
HSIL_solitary	positive	negative	ND	ND			ND	ND			16	167979	Kielce
HSIL_solitary	positive	negative	ND	ND			ND	ND			16.31	190579	Kielce
HSIL_solitary	positive	positive	ND	ND			ND	ND			16.59	191475	Kielce
HSIL_solitary	positive	negative	ND	ND			ND	ND			16.66	156237	Kielce
HSIL_solitary	positive	negative	ND	ND			ND	ND			16	129610	Kielce
HSIL_VSCC	positive	negative	TP53 (p.M237I)	c.711G>T	0.45	6854x	SMAD4 (p.A466V)	SMAD4 .1397C>T	0.36	2296x	16	118751	Kielce
HSIL_VSCC	positive	negative	ND	ND			FGFR3 (p.S249C), PTEN (p.Q245X)	FGFR3 c.746C>G, PTEN c.733C>T	46%, 83%	2395x, 1544x	51	164550	Kielce
HSIL_VSCC	positive	negative	ND	ND			FBXW7 (p.P274S), PIK3CA (p.E545K)	FBXW7 c.820C>T, PIK3CA c.1633G>A	10%, 12%	1372x, 2665x	16	194725	Kielce
HSIL_VSCC	positive	negative	ND	ND			FGFR3 (p.S249C)	FGFR3 c.746C>G	0.13	4623x	inconclusive	200673	Kielce
HSIL_VSCC	positive	negative	ND	ND			FGFR3 (p.S249C)	FGFR3 c.746C>G	0.17	3689x	16	191761	Kielce
HSIL_VSCC	positive	negative	ND	ND			ND	ND			16	214413	Kielce
HSIL_VSCC	positive	negative	TP53 (p.S227F)	c.680C>T	0.27	1562x	PTEN (p.D236N) VUS	PTEN c.706G>A	0.35	1182x	ND	144571	Kielce
HSIL_VSCC	positive	negative	ND	ND			ND				ND	193655	Kielce
HSIL			ND	ND			JAK3 (p.V722I)	JAK3 c.2164G>A	0.43	2313x	45.52	BV6	Warsaw
HSIL			ND	ND			ND	ND			16	BV3	Warsaw
HSIL			ND	ND			ND	ND			59	BV4	Warsaw
HSIL			ND	ND			ND	ND			ND	BV2	Warsaw
dVIN_solitary	negative	positive	TP53 (p.R273C)	c.817C>T	0.05	1057x	ND	ND			ND	234862	Kielce
dVIN_solitary	negative	positive	TP53 (p.R273H)	c.818G>A	0.13	1450x	ERBB4 (p.I357V) VUS, ERBB4 (p.D611H) VUS	ERBB4 c.1831G>C, ERBB4 c.1069A>G	19%,52%	2605x,3440x	ND	228347	Kielce
dVIN_solitary	negative	negative	ND	ND			CDKN2A (p.A85V), ERBB4 (p.C617Y)	CDKN2A c.254C>T, ERBB4 c.1850G>A	10%,14%	755x, 1264x	ND	258835	Kielce
dVIN_solitary	negative	negative	ND	ND			CDKN2A (p.R124C)	CDKN2A c.370C>T	0.51	1870x	ND	228711	Kielce
dVIN_solitary	negative	negative	ND	ND			SMAD4 (p.R189C), SMO (p.A617) VUS	SMAD4 c.565C>T, SMO c.1850C>T	38%, 47%	1596x, 2821x	ND	160274	Kielce
dVIN_solitary	negative	negative	ND	ND			PIK3CA (p.E545K), KIT (p.I817V)	PIK3CA c.1633G>A, KIT c.2449A>G	19%, 13%	5323x, 5386x	inconclusive	243971	Kielce
dVIN_solitary	negative	negative	ND	ND			ND	ND			inconclusive	225315	Kielce
dVIN_solitary	negative	negative	ND	ND			CDKN2A p.C72fs	CDKN2A c.215_215insC	0.14	1605x	ND	170428	Kielce
dVIN_VSCC	negative	positive	TP53 (p.p.S127F)	c.380C>T	0.24	4888x	CDKN2A (p.R58X), PIK3CA (p.E545K)	CDKN2A c.172C>T,PIK3CA c.1633G>A	16%,7%	3867x, 5011x	ND	231781	Kielce
dVIN_VSCC	negative	negative	ND	ND			CDKN2A (p.D108H), FGFR3 (p.S249C)	CDKN2A c.322G>C, FGFR3 c.746C>G	6%, 7%	1140x, 2540x	ND	175738	Kielce
dVIN_VSCC	negative	negative	TP53 (p.R213X)	c.637C>T	0.34	2000x	CDKN2A (p.R58X), CDKN2A (p.E120X)	CDKN2A c.172C>T,CDKN2A c.G358T	20%, 20%	1406x, 2806x	ND	217927	Kielce
dVIN_VSCC	negative	positive	TP53 (p.Y236C), TP53 (p.R282W)	c.707A>G, c.844C>T	6%, 6%	1325x, 2647x	CDKN2A (p.R80X)	CDKN2A c.238C>T	0.26	1707x	ND	187942	Kielce
dVIN_VSCC	negative	negative	TP53 (p.E285K)	c.853G>A	0.37	937x	CDKN2A (p.W110X)	CDKN2A c.329G>A	0.63	887x	ND	218710	Kielce
dVIN_VSCC	negative	negative	TP53 (p.P151fs)	c.452_456del	0.08	728x	HNF1A (p.T196A) VUS	HNF1A c.586A>G	0.48	3888x	ND	160791	Kielce
dVIN_VSCC	negative	negative	TP53 (p.E221X)	c.661G>T	0.1	3416x	ND	ND			ND	262204	Kielce
dVIN_VSCC	negative	negative	TP53 (p.H178Y)	c.532C>T	0.07	2394x	ND	ND			ND	200914	Kielce
dVIN_VSCC	negative	positive	TP53 (p.R282W)	c.844C>T	0.39	211x	ND	ND			ND	191752	Kielce
dVIN			ND	ND			FGFR3 (p.S249C), PIK3CA (p.E542K)	FGFR3 c.746C>G, PIK3CA c.1624G>A			16	BV8	Warsaw
dVIN			ND	ND			ND	ND			16	BV7	Warsaw
LS_solitary			ND	ND			ND	ND			16	PD15-1	The Netherlands
LS_solitary			ND	ND			ND	ND			18	PD19-1	The Netherlands
LS_solitary			ND	ND			ND	ND			ND	PD11-1	The Netherlands
LS_solitary			ND	ND			ND	ND			ND	PD12-1	The Netherlands
LS_solitary			ND	ND			ND	ND			ND	PD13-1	The Netherlands
LS_solitary			ND	ND			ND	ND			ND	PD14-1	The Netherlands
LS_solitary			ND	ND			ND	ND			ND	PD16-1	The Netherlands
LS_solitary			ND	ND			ND	ND			ND	PD17-1	The Netherlands
LS_solitary			ND	ND			ND	ND			ND	PD18-1	The Netherlands
LS_solitary			ND	ND			ND	ND			ND	PD20-1	The Netherlands
LS_VSCC			ND	ND			ND	ND			16	PD08-2	The Netherlands
LS_VSCC			ND	ND			ND	ND			16	PD01-2	The Netherlands
LS_VSCC			ND	ND			ND	ND			ND	PD10-2	The Netherlands
LS_VSCC			ND	ND			ND	ND			ND	PD02-2	The Netherlands
LS_VSCC			ND	ND			ND	ND			ND	PD03-2	The Netherlands
LS_VSCC			ND	ND			ND	ND			ND	PD04-2	The Netherlands
LS_VSCC			ND	ND			ND	ND			ND	PD05-2	The Netherlands
LS_VSCC			ND	ND			ND	ND			ND	PD06-2	The Netherlands
LS_VSCC			ND	ND			ND	ND			ND	PD07-2	The Netherlands
LS_VSCC			ND	ND			ND	ND			ND	PD09-2	The Netherlands
VSCC_LS			TP53 (p.C135Y), TP53 (p.I255S)	c.404G>A, c.764T>G	16%, 14%	3994x, 3629x	CDKN2A (p.R58X)	CDKN2A c.172C>T	0.22	1260x	16	PD02-1	The Netherlands
VSCC_LS			TP53 (p.R337C), TP53 (p.R273H)	c.1009C>T, c.818G>A	18%, 16%	2720x, 1368x	ND	ND			16	PD03-1	The Netherlands
VSCC_LS			TP53 (p.R282Q), TP53 (p.R181H)	c.845G>A, c.542G>A	22%, 25%	268x, 375x	ND	ND			16	PD09-1	The Netherlands
VSCC_LS			TP53 (p.I195T)	c.584T>C	0.21	921x	ND	ND			16	PD06-1	The Netherlands
VSCC_LS			TP53 (p.R248Q)	c.743G>A	0.34	2435x	ND	ND			16	PD07-1	The Netherlands
VSCC_LS			ND	ND			ND	ND			16	PD08-1	The Netherlands
VSCC_LS			TP53 (p.R175H), TP53 (p.R248W)	c.524G>A, c.742C>T	19%, 20%	1191x, 2729x	CDKN2A (p.R58X)	CDKN2A c.172C>T	0.43	979x	ND	PD01-1	The Netherlands
VSCC_LS			TP53 (p.R158L)	c.473G>T	0.25	935x	ND	ND			ND	PD10-1	The Netherlands
VSCC_LS			ND	ND			CDKN2A (p.R80X)	CDKN2A c.238C>T	0.28	1564x	ND	PD05-1	The Netherlands
VSCC_LS			ND	ND			ND	ND			ND	PD04-1	The Netherlands
Abbreviations: HSIL_VSCC - HSIL sample known to be associated with VSCC, dVIN_VSCC - dVIN sample known to be associated with VSCC, LS_VSCC - LS sample known to be associated with VSCC, VSCC_LS - VSCC sample known to be associated with LS,
ND – not detected, CDS - coding DNA sequence, VUS - variant of uncertain significance, AA - amino acid change.
