# Supplementary material for: Somatic Mutation Profiling in Premalignant Lesions of Vulvar Squamous Cell Carcinoma
Source: Int J Mol Sci. 2020 Jul 10;21(14):4880. doi: 10.3390/ijms21144880 (PMC7402303; doi:10.3390/ijms21144880)
Supplement: Supplementary file 1 [file ijms-21-04880-s001.zip › Table S2_corrected.xlsx]

## Sheet: S2
Table S2. List of polymorphisms in hrHPV(+) (n = 42 and hrHPV(−) (n=38) and samples where hrHPV genotyping results were inconclusive (n=7) in premalignant lesions and VSCC tumors determined by next generation sequencing.
Sample Type	p16 IHC	p53 IHC	TP53(AA)	TP53 (CDS)	Allele frequency (AF)	Coverage	Other genes (AA)	Other genes (CDS)	Allele frequency (AF)	Coverage	hrHPV	Sample No.	Sample origin
HSIL_solitary	positive	negative	TP53 (p.P72R)	c.215C>G	0.52	1722x	ND	ND			16	121313	Kielce
HSIL_solitary	positive	negative	TP53 (p.P72R)	c.215C>G	0.99	x455	ND	ND			inconclusive	230333	Kielce
HSIL_solitary	positive	negative	TP53 (p.P72R)	c.215C>G	0.99	1018x	ND	ND			16	196626	Kielce
HSIL_solitary	positive	negative	TP53 (p.P72R)	c.215C>G	0.52	492x	KDR (p.Q472H)	c.1416A>T	0.47	488x	16	182606	Kielce
HSIL_solitary	positive	negative	TP53 (p.P72R)	c.215C>G	0.56	871x	KDR (p.Q472H)	c.1416A>T	0.45	1809x	16	143658	Kielce
HSIL_solitary	positive	negative	TP53 (p.P72R)	c.215C>G	0.98	1131x	KDR (p.Q472H)	c.1416A>T	0.48	987x	16	162013	Kielce
HSIL_solitary	positive	positive	TP53 (p.P72R)	c.215C>G	0.99	903x	ND	ND			33	182489	Kielce
HSIL_solitary	positive	negative	TP53 (p.P72R)	c.215C>G	0.55	1740x	KDR (p.Q472H)	c.1416A>T	0.51	946x	16	253110	Kielce
HSIL_solitary	positive	negative	TP53 (p.P72R)	c.215C>G	0.49	1583x	KDR (p.Q472H), STK11 (p.F354L)	c.1416A>T, c.1062C>G	49%, 48%	1945x, 2334x	16	255138	Kielce
HSIL_solitary	positive	negative	TP53 (p.P72R)	c.215C>G	0.55	705x	PIK3CA (p.I391M)	c.1173A>G	0.44	1209x	16	159033	Kielce
HSIL_solitary	positive	positive	TP53 (p.P72R)	c.215C>G	0.98	1342x	KIT (p.M541L)	c.1621A>C	0.55	4710x	16	200057	Kielce
HSIL_solitary	positive	negative	TP53 (p.P72R)	c.215C>G	0.98	1619x	KDR (p.Q472H)	c.1416A>T	0.5	2753x	45	167883	Kielce
HSIL_solitary	positive	positive	TP53 (p.P72R)	c.215C>G	0.97	2270x	ND	ND			16	132121	Kielce
HSIL_solitary	positive	negative	TP53 (p.P72R)	c.215C>G	0.55	1224x	ND	ND			16	170313	Kielce
HSIL_solitary	positive	negative	TP53 (p.P72R)	c.215C>G	0.99	1087x	KIT (p.M541L), MET (p.N375S)	c.1621A>C, c.1124A>G	52%, 52%	1922x, 877x	inconclusive	237645	Kielce
HSIL_solitary	positive	negative	TP53 (p.P72R)	c.215C>G	0.99	680x	KDR (p.Q472H), MET (p.N375S), MET (p.T1010I)	c.1416A>T, c.1124A>G, c.3029C>T	48%,49%, 53%	1283x, 874x, 1898x	16	244397	Kielce
HSIL_solitary	positive	negative	TP53 (p.P72R)	c.215C>G	0.45	533x	ND	ND			inconclusive	195749	Kielce
HSIL_solitary	positive	negative	TP53 (p.P72R)	c.215C>G	0.98	2523x	ND	ND			16	251602	Kielce
HSIL_solitary	positive	negative	TP53 (p.P72R)	c.215C>G	0.56	1282x	ND	ND			inconclusive	129574	Kielce
HSIL_solitary	positive	negative	TP53 (p.P72R)	c.215C>G	0.98	447x	KDR (p.Q472H), PIK3CA (p.I391M)	c.1416A>T, c.1173A>G	48%, 46%	2281x, 633x	16	163796	Kielce
HSIL_solitary	positive	negative	TP53 (p.P72R)	c.215C>G	0.97	721x	ND	ND			16	246316	Kielce
HSIL_solitary	positive	negative	TP53 (p.P72R)	c.215C>G	0.97	1331x	ND	ND			16	167979	Kielce
HSIL_solitary	positive	negative	TP53 (p.P72R)	c.215C>G	0.5	1484	MET (p.N375S)	c.1124A>G	0.52	1205x	16.31	190579	Kielce
HSIL_solitary	positive	positive	TP53 (p.P72R)	c.215C>G	0.97	655x	ND	ND			16.59	191475	Kielce
HSIL_solitary	positive	negative	TP53 (p.P72R)	c.215C>G	0.47	1377x	KDR (p.Q472H)	c.1416A>T	0.44	688x	16.66	156237	Kielce
HSIL_solitary	positive	negative	TP53 (p.P72R)	c.215C>G	0.98	852x	KDR (p.Q472H), KIT (p.M541L)	c.1416A>T, c.1621A>C	0.46	903x	16	129610	Kielce
HSIL_VSCC	positive	negative	TP53 (p.P72R)	c.215C>G	0.46	718x	KDR (p.Q472H)	c.1416A>T	0.48	744x	16	118751	Kielce
HSIL_VSCC	positive	negative	TP53 (p.P72R)	c.215C>G	0.48	449x	KDR (p.Q472H)	c.1416A>T	0.51	1277x	51	164550	Kielce
HSIL_VSCC	positive	negative	TP53 (p.P72R)	c.215C>G	0.52	1645X	ND	ND			16	194725	Kielce
HSIL_VSCC	positive	negative	TP53 (p.P72R)	c.215C>G	0.99	637X	KDR (p.Q472H), PIK3CA (p.I391M)	c.1416A>T, c.1173A>G	51%, 95%	415x, 620x	inconclusive	200673	Kielce
HSIL_VSCC	positive	negative	TP53 (p.P72R)	c.215C>G	0.53	1468x	ND	ND			16	191761	Kielce
HSIL_VSCC	positive	negative	TP53 (p.P72R)	c.215C>G	0.55	1759x	KDR (p.Q472H), MET (p.T1010I)	c.1416A>T, c.3029C>T	51%, 47%	473x, 811x	16	214413	Kielce
HSIL_VSCC	positive	negative	TP53 (p.P72R)	c.215C>G	0.98	2122x	ND	ND			ND	144571	Kielce
HSIL_VSCC	positive	negative	TP53 (p.P72R)	c.215C>G	0.99	966x	ND	ND			ND	193655	Kielce
HSIL	not tested	not tested	TP53 (p.P72R)	c.215C>G	0.97	502x	KDR (p.Q472H)	c.1416A>T	0.53	2711x	45.52	BV6	Warszawa
HSIL	not tested	not tested	TP53 (p.P72R)	c.215C>G	0.98	2328x	MET (p.N375S)	c.1124A>G	0.48	882x	16	BV3	Warszawa
HSIL	not tested	not tested	TP53 (p.P72R)	c.215C>G	0.55	1447x	ND	ND			59	BV4	Warszawa
HSIL	not tested	not tested	TP53 (p.P72R)	c.215C>G	0.98	3228x	KDR (p.Q472H)	c.1416A>T	0.53	1922x	ND	BV2	Warszawa
dVIN_solitary	negative	positive	TP53 (p.P72R)	c.215C>G	0.98	1609x	ATM (p.S333F)	c.998C>T	0.45	1240x	ND	234862	Kielce
dVIN_solitary	negative	positive	TP53 (p.P72R)	c.215C>G	0.56	1135x	ND	ND			ND	228347	Kielce
dVIN_solitary	negative	negative	TP53 (p.P72R)	c.215C>G	0.96	1092x	KDR (p.Q472H), MET (p.T1010I)	c.1416A>T, c.3029C>T	48%, 49%	1049x, 773x	ND	258835	Kielce
dVIN_solitary	negative	negative	TP53 (p.P72R)	c.215C>G	0.98	1345x	KDR (p.Q472H)	c.1416A>T	0.51	669x	ND	228711	Kielce
dVIN_solitary	negative	negative	TP53 (p.P72R)	c.215C>G	0.58	659x	KIT (p.M541L)	c.1621A>C	0.55	1559x	ND	160274	Kielce
dVIN_solitary	negative	negative	TP53 (p.P72R)	c.215C>G	0.99	2740x	KDR (p.Q472H)	c.1416A>T	0.57	1434x	inconclusive	243971	Kielce
dVIN_solitary	negative	negative	TP53 (p.P72R)	c.215C>G	0.98	833x	KDR (p.Q472H), KIT (p.M541L)	c.1416A>T, c.1621A>C	55%, 48%	1161x, 592x	inconclusive	225315	Kielce
dVIN_solitary	negative	negative	TP53 (p.P72R)	c.215C>G	0.96	1051x	KDR (p.Q472H), MET (p.T1010I)	c.1416A>T, c.3029C>T	53%, 48%	1615x, 3682x	ND	170428	Kielce
dVIN_VSCC	negative	positive	TP53 (p.P72R)	c.215C>G	0.98	2799x	KDR (p.Q472H)	c.1416A>T	0.48	792x	ND	231781	Kielce
dVIN_VSCC	negative	negative	TP53 (p.P72R)	c.215C>G	0.95	2010x	KDR (p.Q472H)	c.1416A>T	0.44	383x	ND	175738	Kielce
dVIN_VSCC	negative	negative	TP53 (p.P72R)	c.215C>G	0.98	1394x	KIT (p.M541L)	c.1621A>C	0.5	7682x	ND	217927	Kielce
dVIN_VSCC	negative	positive	TP53 (p.P72R)	c.215C>G	0.98	1029x	ND	ND			ND	187942	Kielce
dVIN_VSCC	negative	negative	TP53 (p.P72R)	c.215C>G	0.98	1505x	MET (p.T1010I)	c.3029C>T	0.49	3506x	ND	218710	Kielce
dVIN_VSCC	negative	negative	TP53 (p.P72R)	c.215C>G	0.98	1332x	KDR (p.Q472H)	c.1416A>T	0.98	1382x	ND	160791	Kielce
dVIN_VSCC	negative	negative	TP53 (p.P72R)	c.215C>G	0.55	864x	ND	ND			ND	262204	Kielce
dVIN_VSCC	negative	negative	TP53 (p.P72R)	c.215C>G	0.98	3303x	KDR (p.Q472H)	c.1416A>T	0.44	10591x	ND	200914	Kielce
dVIN_VSCC	negative	positive	TP53 (p.P72R)	c.215C>G	0.99	647x	KDR (p.Q472H)	c.1416A>T	0.49	633x	ND	191752	Kielce
dVIN	not tested	not tested	TP53 (p.P72R)	c.215C>G	0.97	762x	KDR (p.Q472H)	c.1416A>T	0.52	921x	16	BV8	Warszawa
dVIN	not tested	not tested	TP53 (p.P72R)	c.215C>G	0.95	1722x	KDR (p.Q472H)	c.1416A>T	0.55	1522x	16	BV7	Warszawa
LS_solitary	not tested	not tested	TP53 (p.P72R)	c.215C>G			ND	ND			ND	PD15-1	The Netherlands
LS_solitary	not tested	not tested	TP53 (p.P72R)	c.215C>G			ND	ND			ND	PD19-1	The Netherlands
LS_solitary	not tested	not tested	TP53 (p.P72R)	c.215C>G			KIT (p.M541L)	c.1621A>C			ND	PD11-1	The Netherlands
LS_solitary	not tested	not tested	TP53 (p.P72R)	c.215C>G			ND	ND			ND	PD12-1	The Netherlands
LS_solitary	not tested	not tested	TP53 (p.P72R)	c.215C>G			KIT (p.M541L), ATM (p.F858L)	c.1621A>C, c.2572T>C			16	PD13-1	The Netherlands
LS_solitary	not tested	not tested	TP53 (p.P72R)	c.215C>G			ND	ND			16	PD14-1	The Netherlands
LS_solitary	not tested	not tested	TP53 (p.P72R)	c.215C>G			ND	ND			ND	PD16-1	The Netherlands
LS_solitary	not tested	not tested	TP53 (p.P72R)	c.215C>G			KDR (p.Q472H)	c.1416A>T			ND	PD17-1	The Netherlands
LS_solitary	not tested	not tested	TP53 (p.P72R)	c.215C>G			ND	ND			ND	PD18-1	The Netherlands
LS_solitary	not tested	not tested	TP53 (p.P72R)	c.215C>G			KIT (p.M541L)	c.1621A>C			ND	PD20-1	The Netherlands
LS_VSCC	not tested	not tested	TP53 (p.P72R)	c.215C>G			KDR (p.Q472H)	c.1416A>T			16	PD08-2	The Netherlands
LS_VSCC	not tested	not tested	TP53 (p.P72R)	c.215C>G			ND	ND			16	PD01-2	The Netherlands
LS_VSCC	not tested	not tested	TP53 (p.P72R)	c.215C>G			ND	ND			ND	PD10-2	The Netherlands
LS_VSCC	not tested	not tested	TP53 (p.P72R)	c.215C>G			KDR (p.Q472H), KIT (p.M541L)	c.1416A>T, c.1621A>C			ND	PD02-2	The Netherlands
LS_VSCC	not tested	not tested	TP53 (p.P72R)	c.215C>G			KDR (p.Q472H)	c.1416A>T			ND	PD03-2	The Netherlands
LS_VSCC	not tested	not tested	TP53 (p.P72R)	c.215C>G			ND	ND			ND	PD04-2	The Netherlands
LS_VSCC	not tested	not tested	TP53 (p.P72R)	c.215C>G			KDR (p.Q472H)	c.1416A>T			ND	PD05-2	The Netherlands
LS_VSCC	not tested	not tested	TP53 (p.P72R)	c.215C>G			KIT (p.M541L), PIK3CA (p.I391M)	c.1621A>C, c.1173A>G			ND	PD06-2	The Netherlands
LS_VSCC	not tested	not tested	TP53 (p.P72R)	c.215C>G			KIT (p.M541L), ATM (p.F858L)	c.1416A>T, c.1621A>C, c.2572T>C			ND	PD07-2	The Netherlands
LS_VSCC	not tested	not tested	TP53 (p.P72R)	c.215C>G			KDR (p.Q472H)	c.1416A>T			ND	PD09-2	The Netherlands
VSCC_LS	not tested	not tested	TP53 (p.P72R)	c.215C>G			ND	ND			16	PD02-1	The Netherlands
VSCC_LS	not tested	not tested	TP53 (p.P72R)	c.215C>G			KDR (p.Q472H)	c.1416A>T			16	PD03-1	The Netherlands
VSCC_LS	not tested	not tested	TP53 (p.P72R)	c.215C>G			KDR (p.Q472H), MET (p.T1010I)	c.1416A>T, c.3029C>T			16	PD09-1	The Netherlands
VSCC_LS	not tested	not tested	TP53 (p.P72R)	c.215C>G			KDR (p.Q472H)	c.1416A>T			16	PD06-1	The Netherlands
VSCC_LS	not tested	not tested	TP53 (p.P72R)	c.215C>G			KDR (p.Q472H), KIT (p.M541L)	c.1416A>T			16	PD07-1	The Netherlands
VSCC_LS	not tested	not tested	TP53 (p.P72R)	c.215C>G			ND	ND			16	PD08-1	The Netherlands
VSCC_LS	not tested	not tested	TP53 (p.P72R)	c.215C>G			KDR (p.Q472H), KIT (p.M541L)	c.1416A>T, c.1621A>C			ND	PD01-1	The Netherlands
VSCC_LS	not tested	not tested	TP53 (p.P72R)	c.215C>G			KDR (p.Q472H)	c.1416A>T			ND	PD10-1	The Netherlands
VSCC_LS	not tested	not tested	TP53 (p.P72R)	c.215C>G			KDR (p.Q472H), MET (p.T1010I)	c.1416A>T, c.3029C>T			ND	PD05-1	The Netherlands
VSCC_LS	not tested	not tested	TP53 (p.P72R)	c.215C>G			KDR (p.Q472H)	c.1416A>T			ND	PD04-1	The Netherlands
Abbreviations: HSIL_VSCC - HSIL sample known to be associated with VSCC, dVIN_VSCC - dVIN sample known to be associated with VSCC, LS_VSCC - LS sample known to be associated with VSCC, VSCC_LS - VSCC sample known to be associated with LS,
ND – not detected, CDS - coding DNA sequence, VUS - variant of uncertain significance, AA - amino acid change, IHC - the result of immunohistochemical staining, hrHPV - high risk HPV, inconclusive - inconclusive result of genotyping.
